# Supplementary material for: Two critical positions in zinc finger domains are heavily mutated in three human cancer types
Source: PLoS Comput Biol. 2018 Jun 28;14(6):e1006290. doi: 10.1371/journal.pcbi.1006290 (PMC6040777; doi:10.1371/journal.pcbi.1006290)
Supplement: S1 Dataset — For each gene, the number of missense mutations at p9 or p11 in each cancer type is given. Also shown is whether the gene has a KRAB domain, and the number of ZF domains in the gene that were considered in this study. (TXT) [file pcbi.1006290.s008.txt]

gene	UCEC_p9_mis	COADREAD_p9_mis	SKCM_p11_mis	has_KRAB	ZFs_considered
BCL11B	1	0	0	FALSE	4
BCL6	4	4	0	FALSE	4
CTCF	3	1	0	FALSE	7
EGR1	1	0	0	FALSE	1
EGR2	1	0	0	FALSE	1
EGR3	1	0	0	FALSE	1
GLI4	0	1	0	FALSE	7
GZF1	0	1	0	FALSE	7
HIC1	1	0	0	FALSE	5
HIC2	2	2	0	FALSE	5
HIVEP2	0	0	1	FALSE	3
HKR1	1	0	0	TRUE	13
IKZF3	0	0	1	FALSE	4
IKZF4	1	0	0	FALSE	3
KAT7	1	0	0	FALSE	1
KLF14	0	1	0	FALSE	1
KLF4	1	0	0	FALSE	1
KLF8	0	1	0	FALSE	1
MECOM	1	0	0	FALSE	7
MYNN	1	0	0	FALSE	7
MZF1	0	0	1	FALSE	13
OVOL1	2	0	0	FALSE	3
OVOL3	1	0	0	FALSE	1
PEG3	3	1	1	FALSE	12
PLAGL1	1	0	0	FALSE	5
PRDM1	0	0	1	FALSE	4
PRDM14	1	0	0	FALSE	3
PRDM5	1	0	1	FALSE	12
RBAK	0	1	0	TRUE	14
REST	2	0	0	FALSE	7
RREB1	0	1	0	FALSE	12
SALL1	1	2	0	FALSE	8
SALL3	1	0	0	FALSE	10
SALL4	2	0	0	FALSE	7
SNAI1	2	0	0	FALSE	3
TSHZ2	0	0	1	FALSE	1
USP22	1	0	0	FALSE	1
ZBTB1	1	0	0	FALSE	7
ZBTB11	0	1	1	FALSE	10
ZBTB16	1	0	0	FALSE	9
ZBTB17	3	0	0	FALSE	11
ZBTB24	2	1	0	FALSE	7
ZBTB34	2	0	1	FALSE	2
ZBTB41	2	1	0	FALSE	8
ZBTB48	0	1	0	FALSE	6
ZBTB49	1	0	0	FALSE	7
ZBTB7B	1	0	0	FALSE	3
ZBTB7C	1	0	0	FALSE	3
ZEB1	0	0	2	FALSE	4
ZFAT	1	0	0	FALSE	7
ZFHX3	1	0	0	FALSE	2
ZFHX4	1	0	0	FALSE	3
ZFP1	6	3	0	TRUE	8
ZFP14	4	1	4	TRUE	13
ZFP2	3	0	1	FALSE	13
ZFP28	7	3	0	TRUE	13
ZFP3	7	1	0	FALSE	13
ZFP30	8	2	2	TRUE	12
ZFP37	6	2	1	TRUE	12
ZFP41	1	0	0	FALSE	4
ZFP62	3	1	0	FALSE	25
ZFP64	1	0	0	FALSE	7
ZFP69	2	0	0	TRUE	9
ZFP69B	5	2	0	TRUE	9
ZFP82	7	1	0	TRUE	12
ZFP90	9	6	2	TRUE	13
ZFP92	2	0	0	TRUE	8
ZIK1	2	0	1	TRUE	9
ZIM3	3	2	7	TRUE	10
ZKSCAN1	1	1	0	TRUE	6
ZKSCAN2	0	0	1	TRUE	6
ZKSCAN4	5	0	0	TRUE	7
ZKSCAN5	5	0	0	TRUE	12
ZKSCAN7	3	4	0	TRUE	13
ZKSCAN8	1	0	0	TRUE	9
ZNF10	4	1	0	TRUE	9
ZNF100	4	1	0	TRUE	11
ZNF101	1	1	0	TRUE	8
ZNF107	3	1	4	TRUE	16
ZNF112	0	1	1	TRUE	13
ZNF114	0	0	2	TRUE	3
ZNF117	2	0	1	FALSE	10
ZNF12	6	1	4	TRUE	15
ZNF121	2	3	0	FALSE	9
ZNF124	4	1	0	TRUE	8
ZNF131	1	0	0	FALSE	4
ZNF132	6	0	0	TRUE	16
ZNF134	1	0	1	FALSE	10
ZNF135	2	0	2	TRUE	16
ZNF136	6	2	0	TRUE	13
ZNF14	2	0	0	TRUE	17
ZNF140	4	4	1	TRUE	10
ZNF142	1	0	0	FALSE	14
ZNF146	3	0	0	FALSE	10
ZNF148	2	0	0	FALSE	3
ZNF154	1	0	0	TRUE	10
ZNF157	8	2	0	TRUE	12
ZNF160	0	0	5	TRUE	20
ZNF165	1	0	0	FALSE	5
ZNF17	3	3	1	TRUE	17
ZNF174	1	0	0	FALSE	3
ZNF175	3	3	0	TRUE	13
ZNF18	5	0	0	TRUE	5
ZNF180	16	5	1	TRUE	12
ZNF181	6	3	0	TRUE	11
ZNF182	4	1	1	TRUE	14
ZNF184	5	5	2	TRUE	19
ZNF189	15	2	1	TRUE	16
ZNF19	9	5	1	TRUE	9
ZNF195	5	0	0	TRUE	9
ZNF197	13	1	1	TRUE	22
ZNF20	0	1	0	TRUE	11
ZNF205	2	0	0	TRUE	8
ZNF208	6	1	32	TRUE	36
ZNF211	1	0	2	TRUE	11
ZNF212	1	0	0	TRUE	4
ZNF213	1	1	0	TRUE	5
ZNF214	4	0	2	TRUE	10
ZNF219	1	0	0	FALSE	7
ZNF22	3	1	0	FALSE	5
ZNF222	1	0	2	TRUE	8
ZNF223	5	0	2	TRUE	8
ZNF224	2	2	1	TRUE	17
ZNF225	3	4	0	TRUE	16
ZNF226	0	1	1	TRUE	17
ZNF23	14	1	2	TRUE	16
ZNF230	1	0	3	TRUE	7
ZNF232	1	0	2	FALSE	5
ZNF233	2	0	0	TRUE	7
ZNF234	2	0	3	TRUE	18
ZNF235	1	0	2	TRUE	15
ZNF236	8	0	1	FALSE	24
ZNF239	0	0	2	FALSE	9
ZNF24	1	3	0	FALSE	4
ZNF248	6	4	0	TRUE	7
ZNF251	4	0	2	TRUE	12
ZNF253	3	0	3	TRUE	11
ZNF254	0	1	4	TRUE	13
ZNF256	3	0	1	TRUE	15
ZNF257	10	3	9	TRUE	11
ZNF260	0	0	1	FALSE	13
ZNF263	4	1	0	TRUE	8
ZNF266	2	0	1	TRUE	12
ZNF267	9	2	3	TRUE	13
ZNF268	11	2	0	TRUE	22
ZNF273	3	1	1	TRUE	10
ZNF275	1	0	1	FALSE	7
ZNF276	1	0	0	FALSE	2
ZNF28	0	1	2	TRUE	15
ZNF280D	1	0	0	FALSE	2
ZNF281	1	1	0	FALSE	4
ZNF283	9	6	3	TRUE	15
ZNF284	1	2	2	TRUE	11
ZNF285	6	0	0	TRUE	9
ZNF286A	3	4	2	TRUE	10
ZNF286B	12	4	0	FALSE	10
ZNF287	4	0	1	TRUE	14
ZNF296	1	0	0	FALSE	4
ZNF3	8	1	0	TRUE	8
ZNF30	0	0	1	TRUE	16
ZNF300	13	1	2	TRUE	12
ZNF304	4	0	2	TRUE	15
ZNF317	2	0	1	TRUE	11
ZNF32	2	0	0	FALSE	7
ZNF320	2	1	1	TRUE	11
ZNF324B	0	1	0	TRUE	9
ZNF329	6	2	1	FALSE	12
ZNF331	4	1	2	TRUE	12
ZNF333	3	0	0	TRUE	10
ZNF334	12	3	5	TRUE	14
ZNF33A	3	3	0	TRUE	16
ZNF33B	3	3	0	TRUE	16
ZNF34	2	0	2	TRUE	12
ZNF347	1	0	3	TRUE	17
ZNF35	4	1	0	FALSE	11
ZNF354A	4	0	1	TRUE	12
ZNF354B	13	4	2	TRUE	13
ZNF354C	5	0	0	TRUE	11
ZNF358	3	0	0	FALSE	9
ZNF362	1	0	0	FALSE	5
ZNF366	1	0	0	FALSE	10
ZNF367	1	0	0	FALSE	1
ZNF37A	9	4	0	TRUE	10
ZNF382	7	3	0	TRUE	9
ZNF383	4	0	2	TRUE	11
ZNF384	2	0	3	FALSE	7
ZNF391	6	2	2	FALSE	9
ZNF394	2	0	1	TRUE	6
ZNF396	2	0	0	FALSE	3
ZNF397	2	3	0	FALSE	9
ZNF398	1	1	0	TRUE	6
ZNF404	2	0	1	TRUE	14
ZNF41	7	0	5	TRUE	17
ZNF416	5	3	0	TRUE	11
ZNF417	1	0	1	TRUE	12
ZNF418	4	1	0	TRUE	16
ZNF420	6	2	1	TRUE	19
ZNF423	2	0	2	FALSE	11
ZNF425	2	0	0	TRUE	19
ZNF426	6	1	0	TRUE	11
ZNF429	2	1	3	TRUE	15
ZNF430	4	4	1	TRUE	11
ZNF431	4	3	1	TRUE	12
ZNF432	5	1	0	TRUE	16
ZNF433	8	0	0	TRUE	18
ZNF436	2	2	2	TRUE	12
ZNF439	4	3	0	TRUE	10
ZNF44	10	0	0	TRUE	14
ZNF440	1	1	1	TRUE	9
ZNF441	5	2	1	TRUE	14
ZNF442	6	1	0	TRUE	14
ZNF443	7	4	0	TRUE	16
ZNF445	1	0	1	TRUE	14
ZNF449	3	0	0	FALSE	7
ZNF454	7	3	3	TRUE	12
ZNF460	1	0	1	TRUE	11
ZNF461	5	0	0	TRUE	10
ZNF468	0	0	1	TRUE	10
ZNF470	11	7	2	TRUE	16
ZNF471	8	7	2	TRUE	13
ZNF473	6	2	1	TRUE	18
ZNF480	7	3	1	TRUE	10
ZNF483	2	2	1	TRUE	11
ZNF484	8	0	3	TRUE	15
ZNF485	16	1	1	TRUE	11
ZNF486	0	1	0	TRUE	9
ZNF490	6	3	2	TRUE	13
ZNF491	2	0	0	FALSE	10
ZNF492	2	1	3	TRUE	12
ZNF493	2	0	1	TRUE	17
ZNF497	0	1	0	FALSE	14
ZNF500	0	1	0	TRUE	5
ZNF502	7	1	1	FALSE	14
ZNF510	8	2	1	TRUE	9
ZNF513	1	0	0	FALSE	8
ZNF514	6	1	1	TRUE	7
ZNF516	0	0	1	FALSE	6
ZNF519	3	1	1	TRUE	9
ZNF527	10	1	1	TRUE	11
ZNF529	2	2	1	TRUE	9
ZNF530	1	0	0	TRUE	13
ZNF534	4	0	2	TRUE	14
ZNF536	3	3	0	FALSE	7
ZNF540	7	1	0	TRUE	17
ZNF543	1	1	0	TRUE	13
ZNF544	1	0	0	TRUE	12
ZNF546	11	3	1	TRUE	22
ZNF547	1	1	1	TRUE	10
ZNF548	4	0	0	TRUE	11
ZNF549	2	0	1	TRUE	10
ZNF550	1	0	0	TRUE	8
ZNF551	9	2	0	TRUE	13
ZNF552	1	0	0	TRUE	5
ZNF554	0	1	2	TRUE	7
ZNF555	2	0	0	TRUE	15
ZNF556	1	0	0	TRUE	9
ZNF557	3	0	1	TRUE	10
ZNF558	6	1	1	TRUE	9
ZNF559-ZNF177	5	2	0	TRUE	7
ZNF560	0	1	1	TRUE	11
ZNF562	1	0	0	TRUE	5
ZNF563	3	0	0	TRUE	10
ZNF564	3	2	0	TRUE	15
ZNF566	2	0	1	TRUE	7
ZNF567	4	1	0	TRUE	14
ZNF568	6	3	0	TRUE	15
ZNF569	7	2	3	TRUE	18
ZNF57	0	1	0	TRUE	13
ZNF570	3	3	2	TRUE	11
ZNF571	8	2	0	TRUE	16
ZNF572	4	1	0	FALSE	11
ZNF573	4	2	4	TRUE	19
ZNF574	0	1	0	FALSE	16
ZNF576	0	1	0	FALSE	3
ZNF577	4	1	1	TRUE	7
ZNF578	4	2	1	TRUE	10
ZNF582	1	0	1	TRUE	9
ZNF583	15	9	3	TRUE	12
ZNF584	0	1	0	TRUE	7
ZNF585A	4	2	10	TRUE	21
ZNF585B	9	1	7	TRUE	21
ZNF586	0	0	2	TRUE	8
ZNF589	3	0	0	TRUE	4
ZNF592	1	1	0	FALSE	1
ZNF594	4	3	0	FALSE	21
ZNF596	2	2	0	TRUE	11
ZNF597	0	0	2	TRUE	7
ZNF600	5	2	0	TRUE	18
ZNF605	2	3	0	TRUE	17
ZNF606	8	1	0	TRUE	13
ZNF607	10	3	1	TRUE	18
ZNF610	0	1	2	TRUE	8
ZNF611	6	2	1	TRUE	12
ZNF613	1	0	0	TRUE	11
ZNF614	4	0	0	TRUE	11
ZNF615	6	2	1	TRUE	19
ZNF616	13	3	1	TRUE	21
ZNF619	2	2	1	TRUE	10
ZNF623	4	1	0	FALSE	12
ZNF624	3	0	4	TRUE	20
ZNF625	2	1	0	TRUE	8
ZNF626	1	2	2	TRUE	10
ZNF627	1	0	0	TRUE	10
ZNF628	0	2	0	FALSE	16
ZNF629	2	1	0	FALSE	19
ZNF630	6	3	1	TRUE	11
ZNF639	1	0	0	FALSE	4
ZNF646	3	1	2	FALSE	27
ZNF648	1	0	0	FALSE	9
ZNF649	4	3	1	TRUE	10
ZNF652	0	0	1	FALSE	6
ZNF655	2	0	0	TRUE	6
ZNF660	2	0	2	FALSE	10
ZNF662	5	1	0	TRUE	8
ZNF664	1	0	1	FALSE	8
ZNF665	4	1	4	TRUE	18
ZNF667	1	0	4	TRUE	14
ZNF668	4	1	0	FALSE	15
ZNF669	3	1	0	TRUE	9
ZNF670	6	0	0	TRUE	8
ZNF672	2	0	0	FALSE	12
ZNF674	16	1	0	TRUE	10
ZNF675	8	1	3	TRUE	11
ZNF676	2	2	8	TRUE	14
ZNF677	7	2	1	TRUE	10
ZNF678	4	1	0	TRUE	2
ZNF679	1	1	0	TRUE	7
ZNF680	11	0	3	TRUE	12
ZNF681	3	0	1	TRUE	11
ZNF682	5	0	2	TRUE	10
ZNF684	0	0	4	TRUE	8
ZNF69	1	1	0	TRUE	12
ZNF697	4	1	0	FALSE	11
ZNF699	0	0	1	TRUE	14
ZNF7	8	8	0	TRUE	14
ZNF70	3	1	0	FALSE	8
ZNF701	0	1	2	TRUE	7
ZNF705A	1	0	1	TRUE	3
ZNF705D	3	0	0	TRUE	3
ZNF708	0	1	3	TRUE	14
ZNF709	9	0	0	TRUE	19
ZNF71	2	0	0	TRUE	13
ZNF711	2	0	1	FALSE	5
ZNF713	2	1	1	TRUE	5
ZNF716	3	2	0	TRUE	9
ZNF721	17	11	3	TRUE	23
ZNF726	1	0	2	TRUE	14
ZNF728	5	2	5	TRUE	14
ZNF729	4	4	21	TRUE	34
ZNF730	2	1	3	TRUE	10
ZNF732	13	3	1	TRUE	9
ZNF736	6	1	0	TRUE	9
ZNF737	0	0	4	TRUE	12
ZNF74	2	1	1	TRUE	12
ZNF746	1	0	1	TRUE	4
ZNF749	3	1	0	TRUE	14
ZNF75D	3	0	0	TRUE	5
ZNF764	2	0	0	TRUE	7
ZNF765	0	0	2	TRUE	8
ZNF766	4	2	0	TRUE	7
ZNF768	1	1	0	FALSE	10
ZNF77	1	0	0	TRUE	12
ZNF772	3	0	0	TRUE	10
ZNF773	1	0	1	TRUE	9
ZNF774	3	2	0	FALSE	12
ZNF775	2	1	0	FALSE	11
ZNF776	2	0	1	TRUE	9
ZNF777	0	1	0	TRUE	9
ZNF778	1	1	0	TRUE	13
ZNF780A	0	0	1	TRUE	17
ZNF780B	5	1	7	TRUE	21
ZNF781	0	0	1	FALSE	3
ZNF782	7	4	0	TRUE	11
ZNF784	1	0	0	FALSE	6
ZNF785	1	0	0	TRUE	7
ZNF786	1	0	0	TRUE	13
ZNF789	2	1	0	TRUE	8
ZNF79	1	0	0	TRUE	11
ZNF790	5	2	0	TRUE	12
ZNF791	3	0	0	TRUE	17
ZNF792	0	0	1	TRUE	11
ZNF799	6	1	1	TRUE	15
ZNF80	1	0	2	FALSE	5
ZNF808	8	4	3	TRUE	23
ZNF81	2	4	2	TRUE	12
ZNF813	1	0	1	TRUE	13
ZNF814	5	1	0	TRUE	21
ZNF816	2	0	3	TRUE	14
ZNF823	2	0	0	TRUE	15
ZNF827	0	0	1	FALSE	8
ZNF829	10	5	0	TRUE	9
ZNF83	5	1	1	FALSE	14
ZNF831	2	0	1	FALSE	1
ZNF835	1	2	0	FALSE	14
ZNF836	9	2	1	TRUE	24
ZNF84	14	5	2	TRUE	19
ZNF841	6	1	1	TRUE	20
ZNF844	4	1	0	TRUE	6
ZNF845	7	3	1	TRUE	26
ZNF846	1	1	0	TRUE	11
ZNF85	0	2	1	TRUE	15
ZNF850	7	0	0	TRUE	28
ZNF853	1	1	0	FALSE	4
ZNF860	2	0	0	TRUE	11
ZNF878	7	0	0	TRUE	14
ZNF879	14	6	1	TRUE	13
ZNF880	4	1	0	TRUE	13
ZNF90	2	2	4	TRUE	15
ZNF91	14	5	5	TRUE	32
ZNF92	6	0	0	TRUE	11
ZNF93	3	3	2	TRUE	16
ZNF98	6	4	6	TRUE	13
ZNF99	4	2	9	TRUE	21
ZSCAN12	1	0	0	FALSE	9
ZSCAN2	1	1	0	FALSE	14
ZSCAN20	5	3	2	FALSE	10
ZSCAN22	0	0	1	FALSE	8
ZSCAN23	1	0	0	FALSE	5
ZSCAN25	0	1	2	TRUE	5
ZSCAN29	0	1	0	FALSE	6
ZSCAN30	4	0	0	FALSE	6
ZSCAN31	0	1	0	FALSE	6
ZSCAN32	1	0	0	TRUE	6
ZSCAN9	4	0	0	FALSE	5
ZXDA	1	0	0	FALSE	1
